# Supplementary material for: Deuterium-depletion has no significant impact on the mutation rate of Escherichia coli, deuterium abundance therefore has a probabilistic, not deterministic effect on spontaneous mutagenesis
Source: PLoS One. 2021 Mar 8;16(3):e0243517. doi: 10.1371/journal.pone.0243517 (PMC7939293; doi:10.1371/journal.pone.0243517)
Supplement: S2 Table — (XLSX) [file pone.0243517.s003.xlsx]

## Sheet: Sheet1
S2 Table. The mutation/culture values (m) and the total cell numbers (N) measured in the pairwise fluctuation analyses.
			Mutant selection					Total cell count
	Exp.	tested gene	m2	m150	d.f.	t	P (t test of m)	N2	N150	d.f.	t	P (t test of N)
	A1	cycA	43.7209	38.0006	18	5.20254	6e-05	354000000	238000000	18	1.64184	0.118
	A2	cycA	43.7137	49.8451	18	-5.08274	7.8e-05	56900000	152250000	15	-2.75132	0.012
	A3	cycA	25.0019	38.7407	18	-14.861	<0.000001	381400000	148200000	18	1.58241	0.131
	A4	cycA	48.1139	47.9927	18	0.0985944	0.921979	78000000	189000000	17	-4.786	0
	A5	cycA	21.2798	23.2014	18	-2.65048	0.016272	842000000	818000000	17	0.160525	0.876
	A6	cycA	29.5392	44.4639	18	-14.5684	<0.000001	99600000	75800000	17	1.17573	0.259
	A7	cycA	10.474	12.1763	18	-3.72909	0.001536	99800000	53800000	18	4.14446	0.001
	A8	cycA	12.4978	17.8317	18	-9.58486	<0.000001	59200000	32600000	18	1.50695	0.149
	B1	cycA	15.58	12.65	18	2.75936	0.012913	275000000	247000000	17	0.472305	0.637
	B2	cycA	10.9645	21.0201	18	-8.75768	<0.000001	466000000	89800000	17	4.91391	0.000205
	B3	cycA	13.5181	12.335	18	1.18315	0.252161	98500000	35200000	18	6.16291	8.09e-06
	B4	cycA	13.07	15.03	18	-1.85365	0.08035	24600000	23800000	16	0.195483	0.699
	B5	cycA	18.25	20.87	18	-1.97748	0.063565	15200000	10700000	18	3.15667	0.005
	B6	cycA	10.36	16.86	18	-6.29956	6e-06	36300000	12100000	18	2.03057	0.057
	C1	ackA	93.025	23.061	38	51.4351	<.000001	124000000	27800000	4	1.88631	0.132
	C2	ackA	49.5187	43.3289	38	5.15809	8e-06	136000000	145000000	4	-0.257145	0.81
	C3	ackA	16.1888	20.4741	38	-6.7534	<0.000001	81000000	71300000	4	0.759501	0.489
	C4	ackA	33.473	31.949	38	1.61368	0.114889	2100000	2500000	4	-0.777343	0.48
	C5	ackA	43.7623	86.256	38	-28.3398	<0.000001	67000000	57300000	4	0.468841	0.664
	D1	galK	70.2613	76.5986	38	-3.85675	0.000427	316000000	274000000	4	0.734227	0.504
	D2	galK	41.9824	64.2721	38	-16.9867	<0.000001	14000000	45000000	4	-2.23918	0.089
	D3	galK	19.0436	23.1553	38	-5.88287	<0.000001	16000000	16000000	4	0	1
	D4	galK	31.595	29.2146	38	2.65017	0.011664	379000000	365000000	4	0.239937	0.822
	D5	galK	32.547	34.4732	38	-2.00614	0.051997	152000000	107000000	4	0.593129	0.585
	The tests that passed our criteria are marked in bold.
	d.f.: degrees of freedom
	t: t value calculated by t test
