# Supplementary material for: Deuterium-depletion has no significant impact on the mutation rate of Escherichia coli, deuterium abundance therefore has a probabilistic, not deterministic effect on spontaneous mutagenesis
Source: PLoS One. 2021 Mar 8;16(3):e0243517. doi: 10.1371/journal.pone.0243517 (PMC7939293; doi:10.1371/journal.pone.0243517)
Supplement: S3 Table — (XLSX) [file pone.0243517.s004.xlsx]

## Sheet: Sheet1
	S3 Table. Mutant frequencies (f) calculated from the valid tests of Table S1.
	experiment	tested gene	f2	f150	significance
	A3	cycA	2.01e-07	7.399e-07	p<0.01
	A5	cycA	1.1e-07	1.045e-07
	A6	cycA	1.3e-06	1.966e-06	p<0.05
	A8	cycA	6e-07	1.104e-06	p<0.05
	B1	cycA	1.27e-07	1.134e-07
	B4	cycA	1.52e-06	1.723e-06
	B6	cycA	5.51e-07	3.017e-06	p<0.01
	C2	ackA	3.01e-07	1.862e-07
	C3	ackA	8.64e-08	1.403e-07
	C4	ackA	1.96e-07	1.828e-07
	C5	ackA	4.03e-07	1.614e-06	p<0.01
	D1	galK	3.01e-07	3.777e-07
	D3	galK	1.88e-06	2.031e-06
	D4	galK	1.28e-07	1.055e-07
	D5	galK	3.91e-07	4.813e-07
	The level of significance is only shown for f values found to be significantly different using the tables of Kastenbaum and Bowman, 1970.
