# Supplementary material for: Deuterium-depletion has no significant impact on the mutation rate of Escherichia coli, deuterium abundance therefore has a probabilistic, not deterministic effect on spontaneous mutagenesis
Source: PLoS One. 2021 Mar 8;16(3):e0243517. doi: 10.1371/journal.pone.0243517 (PMC7939293; doi:10.1371/journal.pone.0243517)
Supplement: S1 File — (XLSX) [file pone.0243517.s005.xlsx]

## Sheet: cycA experiments
experiment	tested gene	D concentration		Mutant colony counts											Total cell counts
A1	cycA	<2 ppm	mutant number	151	71	152	179	208	65	207	134	82	177		245000000	115000000	266000000	10000000	87000000
			observed frequency	1	1	1	1	1	1	1	1	1	1		128000000	230000000	309000000	209000000	171000000
		150 ppm	mutant number	87	203	131	180	185	54	121	59	227	64		170000000	151000000	91000000	105000000	146000000
			observed frequency	1	1	1	1	1	1	1	1	1	1		102000000	174000000	1000000	46000000	206000000
A2	cycA	<2 ppm	mutant number	151	71	152	179	208	65	207	134	82	177		22000000	11000000	18000000	38000000	36000000
			observed frequency	1	1	1	1	1	1	1	1	1	1		26000000	72000000		26000000	7000000
		150 ppm	mutant number	188	71	254	98	203	194	118	143	216			50000000	6000000			95000000
			observed frequency	1	1	2	1	1	1	1	1	1			40000000	135000000	64000000	136000000	83000000
A3	cycA	<2 ppm	mutant number	52	105	87	119	79	89	74	73	34	22		147000000	296000000	17000000	782000000	127000000
			observed frequency	1	1	1	1	1	1	1	1	1	1		149000000	93000000	181000000	3000000	112000000
		150 ppm	mutant number	124	179	175	202	68	66	81	77	139	95		188000000	170000000	76000000	133000000	19000000
			observed frequency	1	1	1	1	1	1	1	1	1	1		37000000	8000000	31000000	52000000	27000000
A4	cycA	<2 ppm	mutant number	254	169	108	86	78	177	69					23000000	24000000	14000000	32000000	17000000
			observed frequency	4	1	1	1	1	1	1					26000000	72000000	43000000	63000000	76000000
		150 ppm	mutant number	110	254	143	188	184	51	73					106000000	87000000	96000000	65000000	137000000
			observed frequency	1	4	1	1	1	1	1					86000000	53000000	93000000		129000000
A5	cycA	<2 ppm	mutant number	254	9	128	51	20	23	58					54000000	21000000	52000000		19000000
			observed frequency	4	1	1	1	1	1	1					41000000	55000000	56000000	47000000	34000000
		150 ppm	mutant number	254	30	97	74	19	14	45					60000000	81000000	25000000	38000000	37000000
			observed frequency	4	1	1	1	1	1	1					46000000	27000000	19000000	32000000	44000000
A6	cycA	<2 ppm	mutant number	191	45	106	39	162	144	208	114	25			52000000	66000000	57000000		66000000
			observed frequency	1	1	1	1	2	1	1	1	1			85000000	26000000	35000000	28000000	33000000
		150 ppm	mutant number	96	254	168	211	93	130	60	67	242			74000000	79000000	37000000	46000000	16000000
			observed frequency	1	2	1	1	1	1	1	1	1			23000000	9000000	30000000	21000000	44000000
A7	cycA	<2 ppm	mutant number	254	39	17	18	231	50	23	19				53000000	52000000	44000000	56000000	28000000
			observed frequency	2	1	2	1	1	1	1	1				37000000	74000000	45000000	60000000	50000000
		150 ppm	mutant number	80	30	43	18	32	23	9	27	15	8		39000000	14000000	24000000	17000000	35000000
			observed frequency	1	1	1	1	1	1	1	1	1	1		19000000	10000000	26000000	40000000	45000000
A8	cycA	<2 ppm	mutant number	90	19	11	37	61	7	49	34	21			6000000	13000000	47000000	28000000	24000000
			observed frequency	1	1	1	2	1	1	1	1	1			35000000	54000000	59000000	15000000	15000000
		150 ppm	mutant number	27	38	42	181	26	56	28	32	34			3000000	8000000	2000000	8000000	6000000
			observed frequency	1	1	2	1	1	1	1	1	1			11000000	2000000	19000000	68000000	36000000
B1	cycA	<2 ppm	mutant number	37	57	107	12	39	22	33	19	25	1488		216000000		237000000	21000000	87000000
			observed frequency	1	1	1	1	1	1	1	1	1	1		220000000	138000000	105000000	102000000	110000000
		150 ppm	mutant number	10	28	77	57	60	23	16	119				50000000	140000000	95000000	176000000	224000000
			observed frequency	2	2	1	1	1	1	1	1				96000000	141000000	154000000	94000000	64000000
B2	cycA	<2 ppm	mutant number	30	37	12	9	19	32	38	18	34			209000000	133000000	122000000	181000000	351000000
			observed frequency	1	1	2	1	1	1	1	1	1			460000000	223000000	239000000	96000000	316000000
		150 ppm	mutant number	249	65	136	499	39	30	37	40	21			6000000	63000000	98000000	61000000	89000000
			observed frequency	1	1	1	1	1	2	1	1	1			69000000	11000000		6000000	1000000
B3	cycA	<2 ppm	mutant number	56	148	11	54	24	10	241	28	17			68000000	48000000	42000000	44100000	33300000
			observed frequency	1	1	1	1	1	1	1	2	1			47000000	75250000	56600000	40250000	38000000
		150 ppm	mutant number	35	47	40	30	26	162	75	0	37	25		21000000	13000000	26000000	30000000	9000000
			observed frequency	1	1	1	1	1	1	1	1	1	1		9000000	2000000	20000000	27000000	19000000
B4	cycA	<2 ppm	mutant number	20	28	6	65	48	51	12	42	33	81		700000	45000000	2000000	800000	2000000	3000000
			observed frequency	1	1	1	1	1	1	1	1	1	1		2070000	27000000	21000000	25000000	7000000
		150 ppm	mutant number	129	81	13	17	11	254	25	51	31	160		1100000	900000	1700000	1200000	30100000
			observed frequency	1	1	1	1	1	1	1	1	1	1			24400000		3500000	32200000
B5	cycA	<2 ppm	mutant number	79	20	51	62	24	28	43	39	66	44		93500000	80100000	88800000	44400000	66500000
			observed frequency	1	1	1	1	1	1	1	1	1	1		80500000	79800000	91800000	61700000	74500000
		150 ppm	mutant number	102	254	18	19	39	75	80	65	74			9300000	49900000	63100000	57900000	63400000
			observed frequency	1	1	1	1	2	1	1	1	1			50200000	64000000	58500000	53000000	67200000
B6	cycA	<2 ppm	mutant number	33	14	25	42	17	254	13	4	23			26800000	17100000	4800000	2500000	5900000
			observed frequency	1	2	1	1	1	1	1	1	1			10000000	18200000	3100000	59600000	33400000
		150 ppm	mutant number	63	34	18	35	82	16	45	38	127			11700000	17000000	12300000	4800000	1000000
			observed frequency	1	1	1	2	1	1	1	1	1			2900000	3200000	1300000	5800000	700000
		Mutant numbers >253 are binned in 254

## Sheet: ackA experiments
experiment	tested gene	D concentration		Mutant colony counts																					Total cell counts
C1	ackA	<2 ppm	mutant number	31	35	38	40	44	46	69	82	88	135	254											31200000	200000000	140000000
			observed frequency	1	1	1	1	1	1	1	1	1	1	10
		150 ppm	mutant number	9	15	18	21	30	31	32	33	54	90	94	110	117	124	143	150	200	254				11900000	20000000	51500000
			observed frequency	1	1	1	2	1	2	1	1	1	1	1	1	1	1	1	1	1	1
C2	ackA	<2 ppm	mutant number	12	14	15	16	17	19	23	24	39	43	45	75	83	85	97	117	139	254				124000000	91000000	194000000
			observed frequency	1	1	2	1	1	1	1	1	1	1	1	1	1	1	1	1	1	2
		150 ppm	mutant number	7	9	10	11	12	15	16	19	25	29	34	73	102	221	254							147000000	163000000	124000000
			observed frequency	1	1	1	2	1	1	1	1	1	1	1	1	1	1	5
C3	ackA	<2 ppm	mutant number	0	1	4	6	7	8	9	13	33	37	40	51	72									76000000	86000000	81100000
			observed frequency	1	2	3	3	2	1	1	2	1	1	1	1	1
		150 ppm	mutant number	2	4	5	8	10	13	16	18	19	25	28	31	71									73000000	49000000	92000000
			observed frequency	1	3	2	3	2	1	2	1	1	1	1	1	1
C4	ackA	<2 ppm	mutant number	6	7	8	10	12	13	15	24	54	63	74	83	107	134	144	254						123000000	80000000	96000000
			observed frequency	1	3	1	1	1	1	2	1	1	1	1	1	1	1	1	2
		150 ppm	mutant number	4	6	7	12	16	17	18	26	27	70	88	95	103	127	129	146	237					258000000	108000000	70000000
			observed frequency	2	2	1	1	1	1	1	1	2	1	1	1	1	1	1	1	1
C5	ackA	<2 ppm	mutant number	1	2	3	10	11	14	19	21	23	25	29	40	76	104	145	149	169	209	239			61000000	42000000	98000000
			observed frequency	1	1	1	1	1	1	1	1	1	1	1	2	1	1	1	1	1	1	1
		150 ppm	mutant number	6	7	37	53	55	63	75	84	101	112	115	141	145	159	162	187	215	254				74000000	65000000	33000000
			observed frequency	1	2	1	1	1	2	1	1	1	1	1	1	1	1	1	1	1	1
			Mutant numbers >253 are binned in 254
										B1	cycA	15.58	12.65	0.012913	275000000	247000000	0.637
										B2	cycA	10.96	21.02	<0.000001	466000000	89800000	0.000205
										B3	cycA	13.52	12.34	0.252161	98500000	35200000	8.09e-06
										B4	cycA	13.07	15.03	0.08035	24600000	23800000	0.699
										B5	cycA	18.25	20.87	0.063565	15200000	10700000	0.005
										B6	cycA	10.36	16.86	6e-06	36300000	12100000	0.057
										C1	ackA	93.03	23.06	<.000001	124000000	27800000	0.132
										C2	ackA	49.52	43.33	8e-06	136000000	145000000	0.81
										C3	ackA	16.19	20.47	<0.000001	81000000	71300000	0.599
										C4	ackA	33.47	31.95	0.114889	2100000	2500000	0.48
										C5	ackA	43.76	86.26	<0.000001	67000000	57300000	0.664
										D1	galK	70.26	76.6	0.000427	316000000	274000000	0.504
										D2	galK	41.98	64.27	<0.000001	14000000	45000000	0.089
										D3	galK	19.04	23.16	<0.000001	16000000	16000000	1
										D4	galK	31.6	29.21	0.011664	379000000	365000000	0.822
										D5	galK	32.55	34.47	0.051997	152000000	107000000	0.674

## Sheet: galK experiments
experiment	tested gene	D concentration		Mutant colony counts																					Total cell counts
D1	galK	<2 ppm	mutant number	62	67	68	71	72	74	78	93	97	105	117	119	127	131	137	152	178	254				309000000	232000000	408000000
			observed frequency	1	2	1	1	1	1	1	2	1	1	1	1	1	1	1	1	1	1
		150 ppm	mutant number	51	69	75	78	86	92	93	94	96	103	104	117	128	133	156	176	191	254				258000000	235000000	328000000
			observed frequency	1	1	1	1	1	1	1	1	1	1	1	1	1	2	1	1	1	2
D2	galK	<2 ppm	mutant number	22	33	34	39	49	60	66	70	80	87	102	104	113	129	143	146	156	190	254			12000000	16000000	14000000
			observed frequency	1	1	1	1	1	1	1	1	2	1	1	1	1	1	1	1	1	1	1
		150 ppm	mutant number	54	65	70	71	88	98	99	116	117	119	120	129	136	144	168	228	254					19000000	50000000	66000000
			observed frequency	1	1	1	1	1	1	1	1	1	1	1	1	1	1	1	1	4
D3	galK	<2 ppm	mutant number	3	11	12	16	18	20	22	26	27	28	32	33	39	44	57	66	70	142	154			30000000	7000000	11000000
			observed frequency	1	1	1	1	1	1	1	1	1	1	1	1	1	1	1	1	2	1	1
		150 ppm	mutant number	12	19	24	26	27	29	36	38	39	47	51	52	53	70	80							14000000	24000000	10000000
			observed frequency	1	1	4	2	1	1	1	1	1	1	1	2	1	1	1
D4	galK	<2 ppm	mutant number	17	23	30	32	33	41	45	48	49	51	59	61	66	75	148	160	254					481000000	340000000	317000000
			observed frequency	1	1	1	2	1	1	1	2	1	1	1	1	1	1	1	1	2
		150 ppm	mutant number	12	24	26	28	31	34	36	37	40	51	68	83	117	126	153	186	229	254				406000000	312000000	378000000
			observed frequency	1	1	2	1	1	1	2	1	1	1	1	1	1	1	1	1	1	1
D5	galK	<2 ppm	mutant number	18	25	27	30	33	36	40	44	45	53	66	70	71	72	82	89	106	134	187	254		293000000	106000000	56000000
			observed frequency	1	1	1	1	1	1	1	1	1	1	1	1	1	1	1	1	1	1	1	1
		150 ppm	mutant number	15	25	29	32	35	37	46	48	51	52	68	73	76	98	195	254						69000000	144000000	108000000
			observed frequency	1	1	1	1	1	2	1	1	1	1	1	1	1	1	1	4
			Mutant numbers >253 are binned in 254
										B1	cycA	15.58	12.65	0.012913	275000000	247000000	0.637
										B2	cycA	10.96	21.02	<0.000001	466000000	89800000	0.000205
										B3	cycA	13.52	12.34	0.252161	98500000	35200000	8.09e-06
										B4	cycA	13.07	15.03	0.08035	24600000	23800000	0.699
										B5	cycA	18.25	20.87	0.063565	15200000	10700000	0.005
										B6	cycA	10.36	16.86	6e-06	36300000	12100000	0.057
										C1	ackA	93.03	23.06	<.000001	124000000	27800000	0.132
										C2	ackA	49.52	43.33	8e-06	136000000	145000000	0.81
										C3	ackA	16.19	20.47	<0.000001	81000000	71300000	0.599
										C4	ackA	33.47	31.95	0.114889	2100000	2500000	0.48
										C5	ackA	43.76	86.26	<0.000001	67000000	57300000	0.664
										D1	galK	70.26	76.6	0.000427	316000000	274000000	0.504
										D2	galK	41.98	64.27	<0.000001	14000000	45000000	0.089
										D3	galK	19.04	23.16	<0.000001	16000000	16000000	1
										D4	galK	31.6	29.21	0.011664	379000000	365000000	0.822
										D5	galK	32.55	34.47	0.051997	152000000	107000000	0.674
